# Supplementary material for: HLA-G 14 bp polymorphism: Implications and its associated risk to malaria severity among iron-fortified Ghanaian infants and young children
Source: PLoS One. 2025 Sep 15;20(9):e0322524. doi: 10.1371/journal.pone.0322524 (PMC12435725; doi:10.1371/journal.pone.0322524)
Supplement: S1 Appendix — (XLSX) [file pone.0322524.s001.xlsx]

## Sheet: Iron Group
age in month	sex	Infectious status	14bp result	AV_parasitemia	baseline hgb	Endline hgb	anaemia baseline	anaemia endline
10	1	Negative A	Insertion	0	13	9.8	No anaemia	moderate anaemia
20	1	Negative A	Deletion	0	10.1	8	No anaemia	moderate anaemia
17	1	Negative A	Ins/Del	0	10.9	11.1	No anaemia	No anaemia
21	2	Negative A	Deletion	0	8.6	9.2	moderate anaemia	moderate anaemia
28	1	Negative A	Ins/Del	0	8.3	7.8	moderate anaemia	moderate anaemia
8	2	Negative A	Ins/Del	0	9.4	7.8	moderate anaemia	moderate anaemia
22	1	Negative A	Insertion	0	10.5	10.7	No anaemia	No anaemia
14	1	Negative A	Ins/Del	0	8.3	10.9	moderate anaemia	No anaemia
33	2	Negative A	Insertion	0	10.4	10.8	No anaemia	No anaemia
27	2	Negative A	Ins/Del	0	9.6	9.7	moderate anaemia	moderate anaemia
29	1	Negative A	Insertion	0	10.7	8.3	No anaemia	moderate anaemia
13	2	Negative A	Insertion	0	8.4	8.8	moderate anaemia	moderate anaemia
11	2	Negative A	Insertion	0	10	8.9	No anaemia	moderate anaemia
22	1	Negative A	Insertion	0	10.1	9.2	No anaemia	moderate anaemia
23	1	Negative A	Insertion	0	11.9	10.4	No anaemia	No anaemia
11	2	Negative A	Deletion	0	10.9	10	No anaemia	No anaemia
11	1	Negative A	Insertion	0	10.4	10.8	No anaemia	No anaemia
16	1	Negative A	Insertion	0	11	8.4	No anaemia	moderate anaemia
14	2	Negative A	Insertion	0	10.2	11	No anaemia	No anaemia
24	1	Negative A	Insertion	0	10.4	9.6	No anaemia	moderate anaemia
8	2	Negative A	Insertion	0	11.7	10.3	No anaemia	No anaemia
14	1	Negative A	Ins/Del	0	10.8	9.9	No anaemia	moderate anaemia
22	1	Negative A	Ins/Del	0	10.1	9.6	No anaemia	moderate anaemia
11	1	Negative A	Deletion	0	9.7	10.7	moderate anaemia	No anaemia
13	1	Negative A	Deletion	0	10.9	10.9	No anaemia	No anaemia
29	1	Negative A	Ins/Del	0	10.7	11.8	No anaemia	No anaemia
32	1	Negative A	Insertion	0	10.4	9.6	No anaemia	moderate anaemia
25	2	Negative A	Insertion	0	10.2	8.6	No anaemia	moderate anaemia
17	1	Negative A	Insertion	0	9.1	10.8	moderate anaemia	No anaemia
26	2	Negative A	Insertion	0	10.5	9.9	No anaemia	moderate anaemia
7	1	Negative A	Insertion	0	10.1	9.9	No anaemia	moderate anaemia
34	1	Negative A	Insertion	0	9.9	9.4	moderate anaemia	moderate anaemia
8	1	Negative A	Insertion	0	7.8	8	moderate anaemia	moderate anaemia
34	1	Negative A	Insertion	0	11.6	11.7	No anaemia	No anaemia
18	1	Negative A	Deletion	0	11	9.8	No anaemia	moderate anaemia
20	1	Negative A	Ins/Del	0	9.4	9.6	moderate anaemia	moderate anaemia
15	2	Negative A	Ins/Del	0	11.8	11.5	No anaemia	No anaemia
23	2	Negative A	Insertion	0	11.1	10.7	No anaemia	No anaemia
34	2	Negative A	Insertion	0	10.1	10.5	No anaemia	No anaemia
15	1	Negative A	Deletion	0	9.1	7.6	moderate anaemia	moderate anaemia
18	1	Negative A	Ins/Del	0	11.9	6.5	No anaemia	severe anaemia
19	1	Negative A	Ins/Del	0	9.1	8.2	moderate anaemia	moderate anaemia
30	1	Negative A	Insertion	0	10.3	8.6	No anaemia	moderate anaemia
10	2	Negative A	Insertion	0	11.3	9.2	No anaemia	moderate anaemia
35	2	Negative A	Insertion	0	9.1	8.3	moderate anaemia	moderate anaemia
23	1	Negative A	Insertion	0	8.6	9.1	moderate anaemia	moderate anaemia
16	2	Negative A	Insertion	0	10.8	10.5	No anaemia	No anaemia
34	1	Negative A	Ins/Del	0	12.4	11.1	No anaemia	No anaemia
12	2	Negative A	Insertion	0	10.4	9.3	No anaemia	moderate anaemia
30	1	Negative A	Insertion	0	11.6	12.1	No anaemia	No anaemia
21	1	Negative A	Ins/Del	0	9	9.6	moderate anaemia	moderate anaemia
18	2	Negative A	Ins/Del	0	12.4	9.7	No anaemia	moderate anaemia
24	1	Negative A	Insertion	0	11	10.2	No anaemia	No anaemia
17	1	Negative A	Ins/Del	0	9.8	10.1	moderate anaemia	No anaemia
34	1	Negative A	Insertion	0	11.2	11.3	No anaemia	No anaemia
7	2	Negative A	Insertion	0	11.6	10.6	No anaemia	No anaemia
13	1	Negative A	Insertion	0	10.3	6.6	No anaemia	severe anaemia
25	2	Negative A	Insertion	0	10.9	10.6	No anaemia	No anaemia
21	1	Negative A	Ins/Del	0	13.2	10.6	No anaemia	No anaemia
11	1	Negative A	Deletion	0	11.7	10.5	No anaemia	No anaemia
31	2	Negative A	Ins/Del	0	11.2	10.1	No anaemia	No anaemia
7	1	Negative A	Insertion	0	9	9.2	moderate anaemia	moderate anaemia
29	2	Negative A	Ins/Del	0	11.4	11.2	No anaemia	No anaemia
18	1	Negative A	Deletion	0	11.1	11.6	No anaemia	No anaemia
22	1	Negative A	Ins/Del	0	10.6	11.6	No anaemia	No anaemia
33	1	Negative A	Deletion	0	11.1	10.7	No anaemia	No anaemia
22	2	Negative A	Ins/Del	0	10.9	9.1	No anaemia	moderate anaemia
30	2	Negative A	Insertion	0	10.3	9.4	No anaemia	moderate anaemia
25	1	Negative A	Ins/Del	0	7.3	10.2	moderate anaemia	No anaemia
24	1	Negative A	Ins/Del	0	8.7	9	moderate anaemia	moderate anaemia
14	1	Negative A	Deletion	0	10.8	10.4	No anaemia	No anaemia
21	2	Negative A	Insertion	0	10.3	8.5	No anaemia	moderate anaemia
14	2	Negative A	Ins/Del	0	9.9	9.9	moderate anaemia	moderate anaemia
10	2	Negative A	Ins/Del	0	9.8	8.7	moderate anaemia	moderate anaemia
9	1	Negative A	Deletion	0	11.1	10.8	No anaemia	No anaemia
9	1	Negative A	Ins/Del	0	11.4	10.9	No anaemia	No anaemia
25	2	Negative A	Insertion	0	11.5	8.7	No anaemia	moderate anaemia
13	1	Negative A	Deletion	0	9.2	8.7	moderate anaemia	moderate anaemia
23	2	Negative A	Ins/Del	0	12.4	8.1	No anaemia	moderate anaemia
7	1	Negative A	Ins/Del	0	9.7	10.5	moderate anaemia	No anaemia
9	1	Negative A	Insertion	0	8.2	10.9	moderate anaemia	No anaemia
12	2	Negative A	Insertion	0	10	9.8	No anaemia	moderate anaemia
31	1	Negative A	Insertion	0	11.2	11	No anaemia	No anaemia
11	2	Negative A	Ins/Del	0	8.9	9.8	moderate anaemia	moderate anaemia
19	1	Negative A	Ins/Del	0	10.9	9.9	No anaemia	moderate anaemia
29	2	Negative A	Insertion	0	11.5	8	No anaemia	moderate anaemia
35	1	Negative A	Ins/Del	0	11.6	9.5	No anaemia	moderate anaemia
19	1	Negative A	Ins/Del	0	9.9	9.8	moderate anaemia	moderate anaemia
13	2	Negative A	Ins/Del	0	10.5	8.9	No anaemia	moderate anaemia
9	1	Negative A	Ins/Del	0	9.9	9.5	moderate anaemia	moderate anaemia
26	1	Negative A	Deletion	0	10.6	10.5	No anaemia	No anaemia
24	1	Negative A	Ins/Del	0	11.5	11.5	No anaemia	No anaemia
6	1	Negative A	Ins/Del	0	8.1	9.5	moderate anaemia	moderate anaemia
6	1	Negative A	Deletion	0	7.9	8.5	moderate anaemia	moderate anaemia
16	2	Negative A	Insertion	0	8.9	9.9	moderate anaemia	moderate anaemia
7	1	Negative A	Ins/Del	0	9.4	8.3	moderate anaemia	moderate anaemia
17	1	Negative A	Deletion	0	10	10.6	No anaemia	No anaemia
12	2	Negative A	Insertion	0	9	11.5	moderate anaemia	No anaemia
12	1	Negative A	Insertion	0	11.3	10.5	No anaemia	No anaemia
22	1	Negative A	Insertion	0	9.4	7.9	moderate anaemia	moderate anaemia
26	1	Negative A	Insertion	0	9.5	11	moderate anaemia	No anaemia
10	2	Negative A	Insertion	0	8.7	9.7	moderate anaemia	moderate anaemia
7	1	Negative A	Insertion	0	7.8	11.6	moderate anaemia	No anaemia
7	2	Negative A	Insertion	0	12.3	10.8	No anaemia	No anaemia
13	2	Negative A	Insertion	0	10.7	12	No anaemia	No anaemia
27	2	Negative A	Insertion	0	11.7	5.9	No anaemia	severe anaemia
25	1	Negative A	Deletion	0	8.2	8.9	moderate anaemia	moderate anaemia
13	2	Uncomplicated A	Insertion	98087.3	9.8	9.8	moderate anaemia	moderate anaemia
19	2	Uncomplicated A	Insertion	97538	9.8	9.9	moderate anaemia	moderate anaemia
22	1	Uncomplicated A	Insertion	96365	11.3	10	No anaemia	No anaemia
32	2	Uncomplicated A	Deletion	95704	10.7	11.2	No anaemia	No anaemia
15	1	Uncomplicated A	Ins/Del	94865	9.4	11.2	moderate anaemia	No anaemia
34	1	Uncomplicated A	Ins/Del	92800	9.7	10.4	moderate anaemia	No anaemia
18	2	Uncomplicated A	Deletion	91276	9.9	7.8	moderate anaemia	moderate anaemia
13	1	Uncomplicated A	Deletion	89941.5	10.5	7.1	No anaemia	moderate anaemia
28	1	Uncomplicated A	Deletion	89210	10.5	10.5	No anaemia	No anaemia
24	1	Uncomplicated A	Insertion	88418	11.2	10.9	No anaemia	No anaemia
16	1	Uncomplicated A	Insertion	85138	12.7	10.9	No anaemia	No anaemia
7	1	Uncomplicated A	Ins/Del	84694	10	9.6	No anaemia	moderate anaemia
11	1	Uncomplicated A	Ins/Del	84339	9.7	8.4	moderate anaemia	moderate anaemia
9	1	Uncomplicated A	Insertion	84243	7.9	10.4	moderate anaemia	No anaemia
6	1	Uncomplicated A	Insertion	83301.5	10.2	10	No anaemia	No anaemia
14	1	Uncomplicated A	Insertion	82062	10.5	11	No anaemia	No anaemia
16	2	Uncomplicated A	Insertion	79332	9.1	10.4	moderate anaemia	No anaemia
31	1	Uncomplicated A	Ins/Del	79305	11.7	10.3	No anaemia	No anaemia
7	2	Uncomplicated A	Insertion	78447	8.7	7.5	moderate anaemia	moderate anaemia
8	2	Uncomplicated A	Deletion	76670.5	10.8	10.4	No anaemia	No anaemia
17	2	Uncomplicated A	Ins/Del	75748.5	11.9	8.7	No anaemia	moderate anaemia
25	1	Uncomplicated A	Ins/Del	75136	11.1	9.6	No anaemia	moderate anaemia
11	2	Uncomplicated A	Ins/Del	73028	8.9	9.9	moderate anaemia	moderate anaemia
16	2	Uncomplicated A	Ins/Del	72771	8.9	8.2	moderate anaemia	moderate anaemia
7	1	Uncomplicated A	Ins/Del	72508	9.3	7.2	moderate anaemia	moderate anaemia
13	1	Uncomplicated A	Deletion	71989	10.2	8.4	No anaemia	moderate anaemia
34	2	Uncomplicated A	Insertion	71903.3	10.4	7.3	No anaemia	moderate anaemia
15	2	Uncomplicated A	Insertion	71037.3	10.9	8.8	No anaemia	moderate anaemia
10	1	Uncomplicated A	Ins/Del	70784	7.1	6.5	moderate anaemia	severe anaemia
27	1	Uncomplicated A	Ins/Del	70637	10.1	7.3	No anaemia	moderate anaemia
21	2	Uncomplicated A	Ins/Del	69841.7	12.7	10.2	No anaemia	No anaemia
27	2	Uncomplicated A	Insertion	69395	10.1	10.8	No anaemia	No anaemia
21	1	Uncomplicated A	Deletion	68722	11.2	11.3	No anaemia	No anaemia
11	2	Uncomplicated A	Insertion	68451	9.7	10.4	moderate anaemia	No anaemia
15	2	Uncomplicated A	Deletion	67792	8.7	7.9	moderate anaemia	moderate anaemia
14	1	Uncomplicated A	Deletion	66757.5	8.2	10.3	moderate anaemia	No anaemia
14	2	Uncomplicated A	Ins/Del	66208	10.2	9.7	No anaemia	moderate anaemia
23	1	Uncomplicated A	Ins/Del	65453	10.4	11.2	No anaemia	No anaemia
31	1	Uncomplicated A	Insertion	64915	11.7	9.6	No anaemia	moderate anaemia
32	1	Uncomplicated A	Deletion	64897	12	11.4	No anaemia	No anaemia
30	2	Uncomplicated A	Ins/Del	64340.5	10	7.6	No anaemia	moderate anaemia
32	1	Uncomplicated A	Ins/Del	64001	12	10.1	No anaemia	No anaemia
21	2	Uncomplicated A	Insertion	63637	11.1	11.3	No anaemia	No anaemia
12	2	Uncomplicated A	Ins/Del	61816.5	10	8.2	No anaemia	moderate anaemia
16	1	Uncomplicated A	Insertion	61702	10.6	10	No anaemia	No anaemia
20	1	Uncomplicated A	Ins/Del	61318	10.1	8.9	No anaemia	moderate anaemia
8	1	Uncomplicated A	Ins/Del	60787	10.4	6.1	No anaemia	severe anaemia
8	2	Uncomplicated A	Insertion	60780.3	11.4	11.1	No anaemia	No anaemia
20	1	Uncomplicated A	Deletion	59416	7.9	8.5	moderate anaemia	moderate anaemia
9	2	Uncomplicated A	Insertion	58572	7.7	7.6	moderate anaemia	moderate anaemia
30	2	Uncomplicated A	Deletion	57833	8.6	8	moderate anaemia	moderate anaemia
11	1	Uncomplicated A	Deletion	57404.3	10.3	10.3	No anaemia	No anaemia
17	1	Uncomplicated A	Ins/Del	57247	10.7	10.3	No anaemia	No anaemia
17	2	Uncomplicated A	Insertion	56972	8.6	12.1	moderate anaemia	No anaemia
12	2	Uncomplicated A	Ins/Del	56753	10.2	11.9	No anaemia	No anaemia
28	1	Uncomplicated A	Insertion	56670	11.1	10.5	No anaemia	No anaemia
19	2	Uncomplicated A	Deletion	55394	9.8	6.1	moderate anaemia	severe anaemia
8	1	Uncomplicated A	Ins/Del	55068	9.9	9.2	moderate anaemia	moderate anaemia
15	2	Uncomplicated A	Ins/Del	54800	9.4	7.7	moderate anaemia	moderate anaemia
12	1	Uncomplicated A	Insertion	52366	10.3	8.9	No anaemia	moderate anaemia
26	1	Uncomplicated A	Insertion	52147	12.3	9.7	No anaemia	moderate anaemia
17	2	Uncomplicated A	Ins/Del	51913	11.8	8.3	No anaemia	moderate anaemia
19	2	Uncomplicated A	Ins/Del	49464.7	12.3	10.7	No anaemia	No anaemia
34	2	Uncomplicated A	Ins/Del	49250.2	10.6	10.7	No anaemia	No anaemia
23	1	Uncomplicated A	Insertion	48729.5	8.9	9.3	moderate anaemia	moderate anaemia
15	1	Uncomplicated A	Deletion	48246	8.2	10.2	moderate anaemia	No anaemia
22	1	Uncomplicated A	Insertion	47637	12.5	10.7	No anaemia	No anaemia
19	1	Uncomplicated A	Ins/Del	47062.2	9	9.2	moderate anaemia	moderate anaemia
7	1	Uncomplicated A	Ins/Del	44891.5	7	7.7	moderate anaemia	moderate anaemia
31	1	Uncomplicated A	Ins/Del	41952	12.2	10.1	No anaemia	No anaemia
9	2	Uncomplicated A	Ins/Del	34973	10.4	9.4	No anaemia	moderate anaemia
18	1	Uncomplicated A	Ins/Del	34127	8.2	8.7	moderate anaemia	moderate anaemia
29	2	Uncomplicated A	Deletion	32666.3	11	10.2	No anaemia	No anaemia
22	1	Uncomplicated A	Ins/Del	28526	11.1	9.5	No anaemia	moderate anaemia
13	2	Uncomplicated A	Deletion	23018	8.6	9.4	moderate anaemia	moderate anaemia
22	2	Uncomplicated A	Ins/Del	16239	11.9	10.5	No anaemia	No anaemia
17	2	Uncomplicated A	Deletion	15717.5	9.9	10.3	moderate anaemia	No anaemia
8	2	Uncomplicated A	Insertion	5021.5	8.8	5.8	moderate anaemia	severe anaemia
23	2	Uncomplicated A	Insertion	4586	10.8	8.5	No anaemia	moderate anaemia
25	1	Uncomplicated A	Deletion	2108	10.2	8.3	No anaemia	moderate anaemia
7	1	Uncomplicated A	Ins/Del	1891	8.1	6.7	moderate anaemia	severe anaemia
30	2	Uncomplicated A	Ins/Del	809	11.3	8.3	No anaemia	moderate anaemia
27	2	Uncomplicated A	Deletion	771	12.1	10.7	No anaemia	No anaemia
7	2	Uncomplicated A	Insertion	391	9.3	8.7	moderate anaemia	moderate anaemia
0	1	Uncomplicated A	Ins/Del	252	8.8	8	moderate anaemia	moderate anaemia
29	1	Complicated A	Ins/Del	791270	10	9.7	No anaemia	moderate anaemia
20	1	Complicated A	Ins/Del	756341	12.4	10.7	No anaemia	No anaemia
30	1	Complicated A	Insertion	629898	12.4	10	No anaemia	No anaemia
8	2	Complicated A	Ins/Del	544494	9.9	8.9	moderate anaemia	moderate anaemia
28	2	Complicated A	Ins/Del	468980	9.9	8.2	moderate anaemia	moderate anaemia
13	1	Complicated A	Insertion	454015	9.6	10.5	moderate anaemia	No anaemia
6	2	Complicated A	Insertion	434162	10.2	8.5	No anaemia	moderate anaemia
13	2	Complicated A	Ins/Del	412264	11.6	5.6	No anaemia	severe anaemia
32	1	Complicated A	Ins/Del	411922	11.3	11.3	No anaemia	No anaemia
25	1	Complicated A	Deletion	394894	11.8	12.1	No anaemia	No anaemia
19	2	Complicated A	Insertion	345605	10.4	7.3	No anaemia	moderate anaemia
12	2	Complicated A	Insertion	330288	11.6	11.5	No anaemia	No anaemia
8	1	Complicated A	Insertion	277670	8.8	10.1	moderate anaemia	No anaemia
34	1	Complicated A	Ins/Del	273845	12.3	8.5	No anaemia	moderate anaemia
22	2	Complicated A	Insertion	269650	11.1	8.8	No anaemia	moderate anaemia
16	2	Complicated A	Ins/Del	225128	10.2	9.9	No anaemia	moderate anaemia
27	2	Complicated A	Insertion	192346	12.8	11.1	No anaemia	No anaemia
7	2	Complicated A	Ins/Del	187015	9.8	10.5	moderate anaemia	No anaemia
23	1	Complicated A	Insertion	165951	10.5	10.4	No anaemia	No anaemia
17	1	Complicated A	Ins/Del	165362	10.3	9	No anaemia	moderate anaemia
6	1	Complicated A	Ins/Del	157767	9.6	6.6	moderate anaemia	severe anaemia
7	1	Complicated A	Ins/Del	154501	10.3	9.1	No anaemia	moderate anaemia
22	1	Complicated A	Insertion	150521	10.5	9	No anaemia	moderate anaemia
31	1	Complicated A	Ins/Del	143998	11.6	10.6	No anaemia	No anaemia
33	1	Complicated A	Ins/Del	142421	11.1	9.2	No anaemia	moderate anaemia
18	1	Complicated A	Ins/Del	141947	11.7	9.4	No anaemia	moderate anaemia
14	2	Complicated A	Ins/Del	134771	9	9.5	moderate anaemia	moderate anaemia
22	2	Complicated A	Insertion	133754	10.4	10	No anaemia	No anaemia
10	2	Complicated A	Ins/Del	128984	10.2	11.1	No anaemia	No anaemia
30	1	Complicated A	Deletion	124212	10.7	6	No anaemia	severe anaemia
16	1	Complicated A	Deletion	121752	9.3	10.1	moderate anaemia	No anaemia
22	1	Complicated A	Ins/Del	120607	7.7	7.6	moderate anaemia	moderate anaemia
32	2	Complicated A	Deletion	111412	10.6	10.1	No anaemia	No anaemia
27	2	Complicated A	Insertion	111150	10.6	11.3	No anaemia	No anaemia
11	2	Complicated A	Insertion	107691	10	10.1	No anaemia	No anaemia
22	2	Complicated A	Ins/Del	107471	8.4	10.5	moderate anaemia	No anaemia
35	2	Complicated A	Deletion	106258	11.2	9.6	No anaemia	moderate anaemia
34	1	Complicated A	Ins/Del	105333	8.5	7.9	moderate anaemia	moderate anaemia
16	2	Complicated A	Ins/Del	100456	9.9	9.1	moderate anaemia	moderate anaemia
30	1	Complicated A	Ins/Del	100070	9.9	10.7	moderate anaemia	No anaemia
26	1	Complicated A	Insertion	100006	11.7	10.9	No anaemia	No anaemia
9	1	Complicated A	Ins/Del	624960	10.9	10.6	No anaemia	No anaemia
24	2	Complicated A	Insertion	503389	12.7	9.4	No anaemia	moderate anaemia
30	2	Complicated A	Ins/Del	484400	12.1	8.5	No anaemia	moderate anaemia
17	1	Complicated A	Ins/Del	288896	11.2	10.7	No anaemia	No anaemia
23	2	Complicated A	Insertion	276383	9	8	moderate anaemia	moderate anaemia
28	1	Complicated A	Ins/Del	169212	11.7	9.3	No anaemia	moderate anaemia
19	1	Complicated A	Deletion	105228	9.8	7.1	moderate anaemia	moderate anaemia
12	2	Complicated A	Insertion	101694	7.6	9.7	moderate anaemia	moderate anaemia
11	2	Complicated A	Ins/Del	293696	11	9.2	No anaemia	moderate anaemia
10	2	Complicated A	Insertion	163095	9.9	10.1	moderate anaemia	No anaemia
27	2	Complicated A	Ins/Del	113010	10.8	8.2	No anaemia	moderate anaemia
