# Supplementary material for: HLA-G 14 bp polymorphism: Implications and its associated risk to malaria severity among iron-fortified Ghanaian infants and young children
Source: PLoS One. 2025 Sep 15;20(9):e0322524. doi: 10.1371/journal.pone.0322524 (PMC12435725; doi:10.1371/journal.pone.0322524)
Supplement: S2 Appendix — (XLSX) [file pone.0322524.s002.xlsx]

## Sheet: Non Iron group
age in month	sex	Infectious status	14bp Result	AV_parasitemia	baseline hgb	Endline hgb	anaemia baseline	anaemia endline
26	1	Negative B	Insertion	0	10.1	8.9	No anaemia	moderate anaemia
11	1	Negative B	Ins/Del	0	11.1	7.5	No anaemia	moderate anaemia
22	2	Negative B	Ins/Del	0	9.8	10	moderate anaemia	No anaemia
18	1	Negative B	Insertion	0	9.4	8.5	moderate anaemia	moderate anaemia
29	1	Negative B	Ins/Del	0	13.2	11.1	No anaemia	No anaemia
18	1	Negative B	Insertion	0	10	9	No anaemia	moderate anaemia
13	2	Negative B	Ins/Del	0	9.3	7.8	moderate anaemia	moderate anaemia
27	1	Negative B	Deletion	0	9	9.4	moderate anaemia	moderate anaemia
33	1	Negative B	Ins/Del	0	10.5	10.3	No anaemia	No anaemia
33	2	Negative B	Ins/Del	0	10.6	11.1	No anaemia	No anaemia
14	2	Negative B	Insertion	0	8.9	7.3	moderate anaemia	moderate anaemia
26	1	Negative B	Insertion	0	9.2	10.9	moderate anaemia	No anaemia
19	1	Negative B	Ins/Del	0	10.8	9	No anaemia	moderate anaemia
20	1	Negative B	Insertion	0	8.3	9.3	moderate anaemia	moderate anaemia
26	2	Negative B	Deletion	0	9.9	7.9	moderate anaemia	moderate anaemia
30	1	Negative B	Ins/Del	0	10.6	8.1	No anaemia	moderate anaemia
31	1	Negative B	Deletion	0	9.6	9.2	moderate anaemia	moderate anaemia
6	1	Negative B	Deletion	0	11.1	9.1	No anaemia	moderate anaemia
17	2	Negative B	Deletion	0	10	10.5	No anaemia	No anaemia
7	2	Negative B	Deletion	0	11.8	10.2	No anaemia	No anaemia
22	2	Negative B	Insertion	0	9.2	7.9	moderate anaemia	moderate anaemia
14	1	Negative B	Ins/Del	0	11.4	10.4	No anaemia	No anaemia
12	2	Negative B	Ins/Del	0	7.8	7.5	moderate anaemia	moderate anaemia
24	1	Negative B	Insertion	0	12.2	10.3	No anaemia	No anaemia
24	2	Negative B	Insertion	0	11.4	8.3	No anaemia	moderate anaemia
17	1	Negative B	Deletion	0	11.1	10.5	No anaemia	No anaemia
7	2	Negative B	Ins/Del	0	11.4	11.1	No anaemia	No anaemia
30	1	Negative B	Insertion	0	9.4	7.8	moderate anaemia	moderate anaemia
17	2	Negative B	Deletion	0	8.4	9.2	moderate anaemia	moderate anaemia
18	1	Negative B	Deletion	0	9.7	10	moderate anaemia	No anaemia
28	1	Negative B	Insertion	0	10.4	7	No anaemia	moderate anaemia
13	1	Negative B	Insertion	0	10.4	10.4	No anaemia	No anaemia
30	1	Negative B	Ins/Del	0	10.9	5.9	No anaemia	severe anaemia
33	2	Negative B	Ins/Del	0	10.9	8.3	No anaemia	moderate anaemia
17	1	Negative B	Ins/Del	0	8.4	7.6	moderate anaemia	moderate anaemia
12	2	Negative B	Deletion	0	9.1	9.1	moderate anaemia	moderate anaemia
23	1	Negative B	Ins/Del	0	8.8	9.3	moderate anaemia	moderate anaemia
23	2	Negative B	Ins/Del	0	10.2	9	No anaemia	moderate anaemia
13	1	Negative B	Ins/Del	0	8	9.6	moderate anaemia	moderate anaemia
21	2	Negative B	Ins/Del	0	9.4	8.1	moderate anaemia	moderate anaemia
6	2	Negative B	Ins/Del	0	9.6	11.6	moderate anaemia	No anaemia
19	2	Negative B	Ins/Del	0	10.2	9.8	No anaemia	moderate anaemia
14	2	Negative B	Ins/Del	0	10.9	8.1	No anaemia	moderate anaemia
12	1	Negative B	Ins/Del	0	8.5	6.9	moderate anaemia	severe anaemia
10	1	Negative B	Deletion	0	11.2	8.8	No anaemia	moderate anaemia
7	2	Negative B	Deletion	0	10.3	7.8	No anaemia	moderate anaemia
14	2	Negative B	Deletion	0	10.6	10.4	No anaemia	No anaemia
20	1	Negative B	Ins/Del	0	9.4	9.6	moderate anaemia	moderate anaemia
9	2	Negative B	Insertion	0	9.6	8.4	moderate anaemia	moderate anaemia
19	1	Negative B	Insertion	0	9.8	7.8	moderate anaemia	moderate anaemia
12	1	Negative B	Insertion	0	10.9	9.7	No anaemia	moderate anaemia
23	2	Negative B	Deletion	0	8.1	6.9	moderate anaemia	severe anaemia
23	2	Negative B	Deletion	0	7	5.9	moderate anaemia	severe anaemia
29	2	Negative B	Ins/Del	0	10.8	9.8	No anaemia	moderate anaemia
6	2	Negative B	Ins/Del	0	11.1	9.7	No anaemia	moderate anaemia
22	2	Negative B	Ins/Del	0	11.1	10.9	No anaemia	No anaemia
7	2	Negative B	Insertion	0	13.7	11.2	No anaemia	No anaemia
35	1	Negative B	Insertion	0	10.9	10.2	No anaemia	No anaemia
13	1	Negative B	Ins/Del	0	12.3	8.9	No anaemia	moderate anaemia
30	2	Negative B	Ins/Del	0	12.4	10.4	No anaemia	No anaemia
19	2	Negative B	Ins/Del	0	8.4	9	moderate anaemia	moderate anaemia
16	2	Negative B	Deletion	0	10.6	9.6	No anaemia	moderate anaemia
35	1	Negative B	Ins/Del	0	10.4	7.3	No anaemia	moderate anaemia
23	1	Negative B	Insertion	0	12.5	9.7	No anaemia	moderate anaemia
28	2	Negative B	Deletion	0	10.7	8.1	No anaemia	moderate anaemia
14	2	Negative B	Deletion	0	9.6	8.3	moderate anaemia	moderate anaemia
14	2	Negative B	Insertion	0	8.7	9.2	moderate anaemia	moderate anaemia
7	2	Negative B	Ins/Del	0	7.9	9.6	moderate anaemia	moderate anaemia
19	2	Negative B	Insertion	0	11	10.4	No anaemia	No anaemia
35	1	Negative B	Insertion	0	11.9	10.8	No anaemia	No anaemia
31	2	Uncomplicated B	Insertion	99765.3	11.4	10.6	No anaemia	No anaemia
10	2	Uncomplicated B	Ins/Del	98549	9	9.1	moderate anaemia	moderate anaemia
22	1	Uncomplicated B	Ins/Del	96602	9.4	10.6	moderate anaemia	No anaemia
32	2	Uncomplicated B	Deletion	95079.3	10.2	9.9	No anaemia	moderate anaemia
6	1	Uncomplicated B	Insertion	94561	7.7	8.8	moderate anaemia	moderate anaemia
13	2	Uncomplicated B	Ins/Del	93991.7	10	8	No anaemia	moderate anaemia
16	1	Uncomplicated B	Ins/Del	93701	8.3	9	moderate anaemia	moderate anaemia
17	1	Uncomplicated B	Ins/Del	93377	8.9	10	moderate anaemia	No anaemia
16	2	Uncomplicated B	Deletion	91228	10.9	9.8	No anaemia	moderate anaemia
16	1	Uncomplicated B	Deletion	89189	11	8.8	No anaemia	moderate anaemia
21	2	Uncomplicated B	Insertion	88635.3	10.1	9.6	No anaemia	moderate anaemia
16	1	Uncomplicated B	Ins/Del	88443	10.9	11.4	No anaemia	No anaemia
24	1	Uncomplicated B	Insertion	88051.7	11.1	9.4	No anaemia	moderate anaemia
12	1	Uncomplicated B	Insertion	88034	7.2	6	moderate anaemia	severe anaemia
8	1	Uncomplicated B	Ins/Del	87970	11.4	8.6	No anaemia	moderate anaemia
22	1	Uncomplicated B	Ins/Del	87910	11.4	9.5	No anaemia	moderate anaemia
13	2	Uncomplicated B	Deletion	87479	8.4	9.5	moderate anaemia	moderate anaemia
20	1	Uncomplicated B	Deletion	87450	9.2	8	moderate anaemia	moderate anaemia
22	1	Uncomplicated B	Ins/Del	87232.5	9.8	10	moderate anaemia	No anaemia
22	1	Uncomplicated B	Ins/Del	85425.5	10.2	9.3	No anaemia	moderate anaemia
18	2	Uncomplicated B	Insertion	84344	10.2	7.2	No anaemia	moderate anaemia
15	1	Uncomplicated B	Deletion	82711	9.3	11	moderate anaemia	No anaemia
20	1	Uncomplicated B	Insertion	82613	10.7	9.3	No anaemia	moderate anaemia
17	1	Uncomplicated B	Ins/Del	79066	11.5	10.8	No anaemia	No anaemia
15	1	Uncomplicated B	Insertion	78570.7	10.6	9.8	No anaemia	moderate anaemia
10	1	Uncomplicated B	Deletion	78056	10.9	9.2	No anaemia	moderate anaemia
7	1	Uncomplicated B	Ins/Del	78053	9.6	10.7	moderate anaemia	No anaemia
29	2	Uncomplicated B	Ins/Del	77129	10.6	9.7	No anaemia	moderate anaemia
11	2	Uncomplicated B	Ins/Del	77065	11	11.8	No anaemia	No anaemia
23	1	Uncomplicated B	Insertion	76873	10.9	6.4	No anaemia	severe anaemia
6	2	Uncomplicated B	Ins/Del	76306.5	8.4	3.7	moderate anaemia	severe anaemia
11	2	Uncomplicated B	Ins/Del	75777	8.7	10.7	moderate anaemia	No anaemia
23	1	Uncomplicated B	Insertion	73876.3	11	8.8	No anaemia	moderate anaemia
15	1	Uncomplicated B	Ins/Del	71603.5	10	8.4	No anaemia	moderate anaemia
17	1	Uncomplicated B	Insertion	68706.7	11	9.5	No anaemia	moderate anaemia
20	1	Uncomplicated B	Ins/Del	68050.5	11	11.4	No anaemia	No anaemia
25	2	Uncomplicated B	Ins/Del	68000.7	10.3	12.8	No anaemia	No anaemia
12	1	Uncomplicated B	Ins/Del	67608	8.9	5.5	moderate anaemia	severe anaemia
10	1	Uncomplicated B	Insertion	66584	10.6	8.9	No anaemia	moderate anaemia
32	1	Uncomplicated B	Insertion	65965.5	10.9	10.6	No anaemia	No anaemia
9	2	Uncomplicated B	Deletion	65769.5	13.2	10.9	No anaemia	No anaemia
22	2	Uncomplicated B	Ins/Del	64463.5	11.7	9.7	No anaemia	moderate anaemia
24	1	Uncomplicated B	Deletion	64456	9.6	8.6	moderate anaemia	moderate anaemia
7	2	Uncomplicated B	Insertion	64374	9.1	5.2	moderate anaemia	severe anaemia
8	1	Uncomplicated B	Insertion	64265.7	11.6	7.9	No anaemia	moderate anaemia
23	1	Uncomplicated B	Ins/Del	62438.5	12.2	9.4	No anaemia	moderate anaemia
34	2	Uncomplicated B	Insertion	62046	12	11	No anaemia	No anaemia
16	2	Uncomplicated B	Insertion	61553	10.8	7.1	No anaemia	moderate anaemia
19	2	Uncomplicated B	Ins/Del	61240	9.3	8.9	moderate anaemia	moderate anaemia
18	1	Uncomplicated B	Deletion	59833	9.9	9.8	moderate anaemia	moderate anaemia
33	1	Uncomplicated B	Ins/Del	58976	10.9	6.6	No anaemia	severe anaemia
14	1	Uncomplicated B	Ins/Del	58099.5	10.7	10.4	No anaemia	No anaemia
9	2	Uncomplicated B	Ins/Del	57834.7	11.8	6.8	No anaemia	severe anaemia
23	1	Uncomplicated B	Ins/Del	57744	10.1	11.5	No anaemia	No anaemia
34	2	Uncomplicated B	Insertion	57304	9.7	10.6	moderate anaemia	No anaemia
16	2	Uncomplicated B	Insertion	55263	10.9	10.4	No anaemia	No anaemia
25	2	Uncomplicated B	Insertion	53624	11.4	9.6	No anaemia	moderate anaemia
35	2	Uncomplicated B	Deletion	53561	15	10.6	No anaemia	No anaemia
17	1	Uncomplicated B	Deletion	53384.5	10	10.5	No anaemia	No anaemia
21	1	Uncomplicated B	Deletion	50850	11.9	12	No anaemia	No anaemia
10	1	Uncomplicated B	Deletion	50593.5	10.4	10.3	No anaemia	No anaemia
14	1	Uncomplicated B	Deletion	50276	11.4	10.9	No anaemia	No anaemia
29	1	Uncomplicated B	Ins/Del	50166	11.8	9	No anaemia	moderate anaemia
9	2	Uncomplicated B	Insertion	48849	12	11.3	No anaemia	No anaemia
9	1	Uncomplicated B	Ins/Del	26914	7.6	6.6	moderate anaemia	severe anaemia
23	2	Uncomplicated B	Ins/Del	18353	10.1	6.4	No anaemia	severe anaemia
10	1	Uncomplicated B	Insertion	18325	7.8	6.9	moderate anaemia	severe anaemia
21	1	Uncomplicated B	Deletion	17832	11.6	8.8	No anaemia	moderate anaemia
25	2	Uncomplicated B	Ins/Del	7885	11.2	9.2	No anaemia	moderate anaemia
12	1	Uncomplicated B	Deletion	6240	9.6	7.7	moderate anaemia	moderate anaemia
30	2	Uncomplicated B	Insertion	509	10.7	10.2	No anaemia	No anaemia
21	1	Complicated B	Insertion	717380	11.4	8.8	No anaemia	moderate anaemia
25	1	Complicated B	Ins/Del	503323	12.2	10.3	No anaemia	No anaemia
22	2	Complicated B	Ins/Del	377195	10	9.3	No anaemia	moderate anaemia
20	1	Complicated B	Insertion	371470	10.6	9.6	No anaemia	moderate anaemia
10	1	Complicated B	Ins/Del	362875	10.5	9.3	No anaemia	moderate anaemia
14	2	Complicated B	Deletion	346031	11.3	9	No anaemia	moderate anaemia
33	2	Complicated B	Ins/Del	339367	10.8	7.3	No anaemia	moderate anaemia
23	1	Complicated B	Ins/Del	337230	11	10.9	No anaemia	No anaemia
25	2	Complicated B	Ins/Del	334822	8.6	10.2	moderate anaemia	No anaemia
17	2	Complicated B	Insertion	294649	8.8	7.6	moderate anaemia	moderate anaemia
33	2	Complicated B	Ins/Del	278081	11.2	10	No anaemia	No anaemia
19	1	Complicated B	Ins/Del	273970	8.9	8.6	moderate anaemia	moderate anaemia
16	1	Complicated B	Ins/Del	262452	9	11.2	moderate anaemia	No anaemia
7	1	Complicated B	Deletion	258066	10.4	9.9	No anaemia	moderate anaemia
25	1	Complicated B	Insertion	253550	12.1	10.4	No anaemia	No anaemia
16	1	Complicated B	Insertion	237363	9.2	10	moderate anaemia	No anaemia
32	2	Complicated B	Insertion	233892	11.6	9.2	No anaemia	moderate anaemia
32	2	Complicated B	Insertion	214903	11.5	10.2	No anaemia	No anaemia
23	2	Complicated B	Insertion	214078	10	10.1	No anaemia	No anaemia
10	1	Complicated B	Ins/Del	213327	11.6	9.6	No anaemia	moderate anaemia
10	1	Complicated B	Ins/Del	204988	10	7.6	No anaemia	moderate anaemia
9	2	Complicated B	Insertion	184752	10.5	9.8	No anaemia	moderate anaemia
14	2	Complicated B	Insertion	172156	10.8	10.8	No anaemia	No anaemia
15	2	Complicated B	Ins/Del	171004	12	10.9	No anaemia	No anaemia
31	2	Complicated B	Insertion	170897	11	9.4	No anaemia	moderate anaemia
9	2	Complicated B	Ins/Del	169187	11.1	1.2	No anaemia	severe anaemia
25	2	Complicated B	Ins/Del	149002	12.1	8.2	No anaemia	moderate anaemia
7	1	Complicated B	Ins/Del	147566	9.4	6	moderate anaemia	severe anaemia
11	2	Complicated B	Deletion	144720	8.3	9	moderate anaemia	moderate anaemia
18	1	Complicated B	Deletion	143819	9.3	8.4	moderate anaemia	moderate anaemia
19	2	Complicated B	Insertion	137294	11.2	9	No anaemia	moderate anaemia
23	2	Complicated B	Insertion	135022	10.5	9.4	No anaemia	moderate anaemia
11	2	Complicated B	Deletion	134174	9	10.9	moderate anaemia	No anaemia
25	1	Complicated B	Ins/Del	133483	7	9.1	moderate anaemia	moderate anaemia
20	2	Complicated B	Ins/Del	133202	11.3	9.6	No anaemia	moderate anaemia
24	1	Complicated B	Deletion	125532	11.4	11	No anaemia	No anaemia
29	2	Complicated B	Deletion	123570	10.2	11.2	No anaemia	No anaemia
21	2	Complicated B	Ins/Del	121804	10.2	9.8	No anaemia	moderate anaemia
33	2	Complicated B	Deletion	106184	10.8	9.6	No anaemia	moderate anaemia
12	1	Complicated B	Insertion	103730	9.4	6.7	moderate anaemia	severe anaemia
8	1	Complicated B	Ins/Del	103140	8	7.1	moderate anaemia	moderate anaemia
21	1	Complicated B	Insertion	101401	9	10.5	moderate anaemia	No anaemia
13	2	Complicated B	Deletion	100477	10.1	8.6	No anaemia	moderate anaemia
5	1	Complicated B	Ins/Del	100409	10.4	9.3	No anaemia	moderate anaemia
6	2	Complicated B	Ins/Del	143796	12	10.5	No anaemia	No anaemia
22	1	Complicated B	Ins/Del	122319	13.6	11.6	No anaemia	No anaemia
18	2	Complicated B	Ins/Del	115970	11.2	8.3	No anaemia	moderate anaemia
